# Supplementary material for: Ligilactobacillus salivarius PS2 Supplementation during Pregnancy and Lactation Prevents Mastitis: A Randomised Controlled Trial
Source: Microorganisms. 2021 Sep 11;9(9):1933. doi: 10.3390/microorganisms9091933 (PMC8469334; doi:10.3390/microorganisms9091933)
Supplement: Supplementary file 1 [file microorganisms-09-01933-s001.zip]

Archive with 1 entries (1 files):
- microorganisms-1326290-supplementary.pdf
